# Supplementary material for: Enhancement of the Antioxidant and Skin Permeation Properties of Betulin and Its Derivatives
Source: Molecules. 2021 Jun 5;26(11):3435. doi: 10.3390/molecules26113435 (PMC8201114; doi:10.3390/molecules26113435)
Supplement: Supplementary file 1 [file molecules-26-03435-s001.zip]

Archive with 1 entries (1 files):
- molecules-1244433-supplementary.pdf
